# Supplementary material for: Genomic Surveillance and Mutation Analysis of SARS-CoV-2 Variants among Patients in Saudi Arabia
Source: Microorganisms. 2024 Feb 26;12(3):467. doi: 10.3390/microorganisms12030467 (PMC10972307; doi:10.3390/microorganisms12030467)
Supplement: Supplementary file 1 [file microorganisms-12-00467-s001.zip]

Archive with 1 entries (1 files):
- microorganisms-2855107-supplementary.pdf
